# Supplementary material for: Platinum Metallization of Polyethylene Terephthalate by Supercritical Carbon Dioxide Catalyzation and the Tensile Fracture Strength
Source: Materials (Basel). 2023 Mar 16;16(6):2377. doi: 10.3390/ma16062377 (PMC10051456; doi:10.3390/ma16062377)
Supplement: Supplementary file 1 [file materials-16-02377-s001.zip]

Archive with 1 entries (1 files):
- materials-2252891-supplementary.mp4
